# Supplementary material for: A Novel Missense Mutation in ADAMTS10 in Norwegian Elkhound Primary Glaucoma
Source: PLoS One. 2014 Nov 5;9(11):e111941. doi: 10.1371/journal.pone.0111941 (PMC4221187; doi:10.1371/journal.pone.0111941)
Supplement: Figure S1 — ADAMTS10 protein alignments. ADAMTS10 sequence alignment between different species. The mutation is located in a highly conserved region across 75 species. The arrow marks the mutated alanine residue. (ZIP) [file pone.0111941.s001.zip]

Archive with 1 entries (1 files):
- ADAMTS10_alignment2_RBG.tif
