# Supplementary material for: A Novel Missense Mutation in ADAMTS10 in Norwegian Elkhound Primary Glaucoma
Source: PLoS One. 2014 Nov 5;9(11):e111941. doi: 10.1371/journal.pone.0111941 (PMC4221187; doi:10.1371/journal.pone.0111941)
Supplement: Table S1 — Dogs affected with glaucoma of PLD (71 dogs in 17 breeds) and healthy dog (115 dogs in six breeds) were sequenced for the ADAMTS10 mutation. (XLSX) [file pone.0111941.s003.xlsx]

## Sheet: Sheet1
Breed	number of dogs	status
American Cockerspaniel	3	glaucoma
Basset Hound	17	glaucoma/PLD
Border Collie	6	PLD
Cairn Terrier	1	glaucoma
Chinese Crested	3	glaucoma
Chinese Crested	11	healthy
Curly Coated Retriever	1	glaucoma
English Springer Spaniel	1	PLD
Entlebucher Mountain Dog	4	PLD
Finnish Lapphund	2	glaucoma
Flat-Coated Retriever	5	PLD
Golden Retriever	7	healthy
Karelian Beardog	30	healthy
Kromfohrlander	25	healthy
Lakeland Terrier	1	glaucoma/PLD
Leonberger	2	glaucoma/PLD
Leonberger	18	healthy
Miniature Bull Terrier	1	glaucoma
Petit Basset Griffon Vendéen	2	glaucoma/PLD
Rough Collie	1	glaucoma
Samoyed	2	glaucoma
Siberian Husky	9	glaucoma/PLD
Welsh Terrier	11	PLD
White Swedish Elkhound	14	healthy
