# Supplementary material for: A Novel Missense Mutation in ADAMTS10 in Norwegian Elkhound Primary Glaucoma
Source: PLoS One. 2014 Nov 5;9(11):e111941. doi: 10.1371/journal.pone.0111941 (PMC4221187; doi:10.1371/journal.pone.0111941)
Supplement: Table S2 — Primers used for PCR amplification and sequencing of canine ADAMTS10 coding regions. (XLSX) [file pone.0111941.s004.xlsx]

## Sheet: Sheet1
Name of the primer	Canine chromosome	Exon	Primer F (5'–3')	Primer R (5'–3')	Product size (bp)	Annealing T (°C)
ADAMTS10_exon1	20	1	gaggaggcaagaggagatgg	agttgacattacccgctcct	396	58
ADAMTS10_exon2	20	2	tccacagagccaaaatccct	tgatgctgacctcactgacc	489	58
ADAMTS10_exon3	20	3	gggaataaggagccgaggaa	aacatccaccacgattcctt	595	58
ADAMTS10_exon4	20	4	tgaactgaacttcgtcccca	ccccttctccctgcacatag	424	58
ADAMTS10_exon5	20	5	gacacccagtagcaggagaa	cacacgtgggcttcttttct	468	58
ADAMTS10_exon6_7	20	6-7	ttggtcaaagagggctacgc	agaagtgacccctgcttgg	496	58
ADAMTS10_exon8_9	20	8-9	caggtgagaggcaggtagtg	GTCTTCATGGTGATGTGGGC	591	58
ADAMTS10_exon10_11	20	10-11	CTGCAGCATTAACGAGGACA	tgtacacccatgcacctctt	748	58
ADAMTS10_exon12	20	12	ccaagaaggttccttgagacc	agaaccgctggacccctc	388	58
ADAMTS10_exon13_14	20	13-14	gtcccagagcgagttccac	actgagaactggaaggagcc	653	58
ADAMTS10_exon15	20	15	ttcaccccttcaacccatcc	gtgctcacggtagaccctg	299	58
ADAMTS10_exon16_17	20	16-17	cccaactccctctgctcaa	ccctgggtctgagtagctg	579	58
ADAMTS10_exon18_19	20	18-19	acacagctactaaccagggc	CAGTGCATCTCGGGCGAT	665	58
ADAMTS10_exon20_21	20	20-21	GCGTCTCTCATCGTCATGgt	cctgtcactctaagcctggg	575	58
ADAMTS10_exon22	20	22	aatcatctccgtgggtgtga	agaggggtcagcggagga	571	58
ADAMTS10_exon23_24	20	23-24	ctgctggacctagtgcgc	gagagggtggtgaaggatgg	678	58
ADAMTS10_exon25_1	20	25	ttagagaagcgaggagaccc	ACTCTTCACAGTACATATTCCGG	572	58
ADAMTS10_exon25_2	20	25	CTCTCCCGGTTCACAGTGAG	tgggactgatgatggggac	580	58
