# Supplementary material for: A Novel Missense Mutation in ADAMTS10 in Norwegian Elkhound Primary Glaucoma
Source: PLoS One. 2014 Nov 5;9(11):e111941. doi: 10.1371/journal.pone.0111941 (PMC4221187; doi:10.1371/journal.pone.0111941)
Supplement: Table S3 — A total of 10 variants were in the coding and splice site regions of ADAMTS10 . (XLSX) [file pone.0111941.s005.xlsx]

## Sheet: Sheet1
Position	Variant*	Amino acid change*	Consequence	Segregation
exon 4	c.729C>T	p.(I149I)	synonymous	No
exon 4	c.795A>G	p.(P171P)	synonymous	Yes
intron 8	c.1366+30C>T			No
exon 9	c.1441G>A	p.(A387T)	non-synonymous	Yes
exon 13	c.1926G>A	p.(G547G)	synonymous	No
exon 15	c.2172C>A	p.(T630T)	synonymous	No
intron 15	c.2183-62A>G			No
exon 16	c.2256A>G	p.(V658V)	synonymous	No
intron 19	c.2685+40G>A			No
intron 25	c.*4G>A			No
*The following ADAMTS10 reference sequences were used to
calculate the variant positions NM_001284481.1 and NP_001271410.1
